# Supplementary material for: Clinical Genetics of Prolidase Deficiency: An Updated Review
Source: Biology (Basel). 2020 May 21;9(5):108. doi: 10.3390/biology9050108 (PMC7285180; doi:10.3390/biology9050108)
Supplement: Supplementary file 1 [file biology-09-00108-s001.zip]

Archive with 1 entries (1 files):
- biology-798548-supplementary.xlsx
