# Supplementary material for: Clinical Genetics of Prolidase Deficiency: An Updated Review
Source: Biology (Basel). 2020 May 21;9(5):108. doi: 10.3390/biology9050108 (PMC7285180; doi:10.3390/biology9050108)
Supplement: Supplementary file 1 [file biology-09-00108-s001.zip › biology-798548-supplementary.xlsx]

## Sheet: Supplementary data 1
Reference	NP	NF	CS	Gender (M/F)	Originy	Age at onset (y)	Age at EX	Deceased patients	FTT	FTT	Facial features	FD	EP	EH	Saddle nose	Skin lesions	Skin ulcers	M/PE +/- crusts	E/P rash	E/A/C dermatitis	Telangi-ectasias	photoS	Organo-megaly	Spleno-megaly	Hepato-megaly	DD	DD	RI	RI	Immuno D	SLE/SLE-like	Biology	Anemia	TCP	hyperIgE	HC(C3-C4)	IPU	PEPD gene mutation(s) NM_000285.4
Besio 2015	1	F	1	1F	Turkey	na	24	0		1		1	na	1	1		1	na	na	na	na	na		na	na		1		1		na		na	na	na	na	na	intron 2 c.202-2A>T
Besio 2015	1		1	1F	Turkey	na	20	0		1		1	na	1	1		1	na	na	na	na	na		na	na		1		1		na		na	na	na	na	na	intron 2 c.202-2A>T
Besio 2015	1	F	na	1M	Turkey	na	27	0		1		1	na	0	1		1	na	na	na	na	na		na	na		0		0		na		na	na	na	na	na	intron 3 c.329+4del
Besio 2015	1	na	na	1M	Turkey	na	36	0		0		1	na	1	1		1	na	na	na	na	na		na	na		1		1		na		na	na	na	na	na	intron 3 c.329+4del
Ledoux 1994 Boright 1989	1	F	na	na	na	2-10	na	0		na		na	na	na	na		1	na	na	na	na	na		na	na		1		1		na		na	na	na	na	na	intron 4 c.394-1G>C/null allele
Ledoux 1994 Bissonette 1993	1	F	na	1F	na	1	16	1		na		1	na	na	na		1	1	na	na	na	1		na	na		1		0		1		na	na	na	na	1	intron 6 c.504-2A>G
Forlino 2002	1	F	na	1F	na	na	35	0		na		1	na	na	na		1	na	na	na	1	1		1	na		1		1		na		1	na	na	na	1§	intron 7 c.549-1G>A
Forlino 2002	1	F	1	1M	na	47	47	0		na		1	na	na	na		1	na	na	na	1	na		na	na		0		1		na		na	na	na	na	1§	intron 7 c.549-1G>A
Kikuchi 2000 Ogata 1981	1	F	1	1F	Japan	2	32	0		0		1	0	1	1		1	0	0	0	1	na		na	na		1		1		na		1	0	na	na	1	exon 8 c.550C>T (p.Arg184Ter) Ψ
Ledoux 1996	1	F	na	na	na	na	11	0		0		0	0	0	0		0	0	0	0	0	0		na	na		0		0		na		na	na	na	na	1	exon 8/12 c.551G>A (p.Arg184Gln)/c.833G>A (p.Gly278Asp)
Kiralti Nalbant 2019	1	F	0	1M	na	chl	20	0		na		1	na	0	0		1	na	na	na	na	0		1#	na		0		0		na		1	1	0	0	na	exon 8 c.580del (p.Val194Phefs*16)
Hershkovitz 2005	1	F	0	1M	Israel Druze	na	23	0		na		1	na	na	0		0	na	na	na	na	na		1	1		1		1		na		na	na	1	na	1	exon 8 c.605C>T (p.Ser202Phe)
Falik-Zaccai 2009	1	F	1	1F	Israel Moslem	1m	25	0		1		1	1	1	na		0	na	na	1	na	na		1	na		1		na		0		na	na	na	na	1	exon 8 c.605C>T (p.Ser202Phe)
Falik-Zaccai 2009	1		1	1M	Israel Moslem	30	40	0		na		1	1	1	na		0	na	na	0	na	na		0	na		1		na		0		na	na	na	na	1	exon 8 c.605C>T (p.Ser202Phe)
Falik-Zaccai 2009	1		1	1F	Israel Moslem	1	10	0		na		1	1	1	na		0	na	na	0	na	na		0	na		0s		na		0		na	na	na	na	1	exon 8 c.605C>T (p.Ser202Phe)
Falik-Zaccai 2009	1		1	1F	Israel Moslem	1	8	0		na		1	1	1	na		0	na	na	0	na	na		0	na		0s		na		0		na	na	na	na	1	exon 8 c.605C>T (p.Ser202Phe)
Falik-Zaccai 2009	1		1	1M	Israel Moslem	1m	20m	1		1		1	1	1	na		0	na	na	0	na	na		0	na		1		na		0		na	na	na	na	1	exon 8 c.605C>T (p.Ser202Phe)
Falik-Zaccai 2009	1	F	1	1F	Israel Moslem	16m	8	0		na		1	1	1	na		0	na	na	1	na	na		1	na		1		na		0		na	na	na	na	1	exon 8 c.605C>T (p.Ser202Phe)
Falik-Zaccai 2009	1		1	1M	Israel Moslem	8m	5	0		na		1	1	1	na		0	na	na	1	na	na		1	na		1		na		0		na	na	na	na	1	exon 8 c.605C>T (p.Ser202Phe)
Falik-Zaccai 2009	1	F	1	1F	Israel Druze	20d	3m	0		na		1	0	0	na		0	na	na	0	na	na		1	na		1		na		0		na	na	na	na	1	exon 8 c.605C>T (p.Ser202Phe)
Falik-Zaccai 2009	1	F	1	1M	Israel Druze	1m	2	0		na		1	0	0	na		0	na	na	1	na	na		0	na		1		1		0		na	na	na	na	1	exon 8 c.605C>T (p.Ser202Phe)
Falik-Zaccai 2009	1	F	1	1M	Israel Druze	6	13	0		na		1	0	0	na		0	na	na	1	na	na		1	na		1		na		0		na	na	na	na	1	exon 8 c.605C>T (p.Ser202Phe)
Falik-Zaccai 2009	1	F	1	1F	Israel Druze	1m	4	1		na		1	1	1	na		0	na	na	1	na	na		1	na		1		1		0		na	na	na	na	1	exon 8 c.605C>T (p.Ser202Phe)
Falik-Zaccai 2009	1		1	1M	Israel Druze	PND	6	0		na		1	1	0	na		0	na	na	1	na	na		0	na		1		na		0		na	na	na	na	1	exon 8 c.605C>T (p.Ser202Phe)
Falik-Zaccai 2009	1	F	1	1F	Israel Druze	10m	11	0		na		1	1	1	na		0	na	na	1	na	na		1	na		1		na		0		na	na	na	na	1	exon 8 c.605C>T (p.Ser202Phe)
Falik-Zaccai 2009	1		1	1F	Israel Druze	1d	15	0		1		1	1	1	na		0	na	na	0	na	na		0	na		1		na		0		na	na	na	na	1	exon 8 c.605C>T (p.Ser202Phe)
Falik-Zaccai 2009	1		1	1M	Israel Druze	7m	13	0		1		1	1	1	na		0	na	na	1	na	na		1	na		1		na		0		1	na	na	na	1	exon 8 c.605C>T (p.Ser202Phe)
Butbul Aviel 2012 Falik-Zaccai 2009	1	F	1	1F	Israel Druze	3m	24	0		na		1	na	na	0		1	0	1mp	na	na	na		1	0		1		1		1		1	1	na	1(C3-C4)	na	exon 8 c.605C>T (p.Ser202Phe)
Butbul Aviel 2012	1	F	1	1M	Druze	2	4.5	0		na		1	na	na	na		0	na	1	na	na	na		1	0		na		0		1		0	1	na	1(C3-C4)	1	exon 8 c.605C>T (p.Ser202Phe)
Lupi 2006 Pedersen 1983	1	F	1	1F	Turkey	1	30	0		1		1	1	1	na		1	na	na	1	1	na		1	na		0+		1		na		1	0	na	na	1	exon 8 c.611_623dup (p.Val209Glyfs*4)
Besio 2015	1	F	na	1F	Turkey	na	27	0		1		na	na	na	na		1	na	na	na	na	na		na	na		1		1		na		na	na	na	na	na	exon 8 c.611_623dup (p.Val209Glyfs*4)
Kuloglu 2015	1	F	1	1F	na	2m	5	0		na		1	0	1	1		1	na	1	na	na	na		1	1		1		1		na		na	1	0	na	na	exon 9 c.629T>G (p.Met210Arg)
Butbul Aviel 2012, Falik-Zaccai 2009	1	F	1	1F	Israel Moslem	2m	16	0		1		1	1	1	0		0	na	1	0	na	na		1	0		1		1		1		1	0	na	1 (C3-C4)	1	exon 9 c.634G>C (p.Ala212Pro)
Cottin 2019	1	F	0	1M	Portugal	12	22	0		1		0	0	0	0		1	1	na	1	0	0		1	1		1		1		1		0	0	1	0	1	exon 10 c.692_694del (p.Tyr231del)
Lupi 2004 Pereira 1997	1	F	1	1F	Portugal	4m	1	0		0		1	1	na	na		0	1	na	na	na	na		0	0		1		0		na		1	na	1	0	1	exon 10 c.692_694del (p.Tyr231del)
Lupi 2004 Lopes 2002	1	F	1	1F	Portugal	1m	7	0		0		1	1	1	na		0	0	1	0	na	na		na	na		0		1		na		1	na	1	0	1	exon 10 c.692_694del (p.Tyr231del)
Kahrizi 2019	1	F	1	na	na	na	na	na		na		na	na	na	na		na	na	na	na	na	na		na	na		1		na		na		na	na	na	na	na	exon11 c.764A>C (p.His255Pro)
Klar 2010	1	F	1	1M	Israel Moslem	4	12	0		na		1	na	na	na		1	na	na	na	1	na		1	na		na		1		na		na	na	na	1 (C3)	na	exon 11 c.768C>G (p.Tyr256Ter)
Wang 2006	4	F	4	3M/1F	USA Amish	PND/10m/5w/6m	<5	1/4		2/4		4/4	4/4	4/4	4/4		4/4	na	4/4	4/4	na	na		3/4	4/4		2/4		4/4		na		3/4	3/4	1/4	na	2/2	exon 11 c.793C>T (p.Arg265Ter)
Forlino 2002	1	F	na	1F	na	17	na	0		na		1	na	na	na		1	na	na	na	1	1		na	na		1		na		na		na	na	na	na	1§	intron 11 c.818+1G>C/ null allele
Suri 2016	1	F	1	1F	India	16	20	0		0		1	na	1	na		1	na	0	0	na	0		na	na		0		na		na		1	1	1	0	1	intron 11 c.819-1G>A
Karthikeyan 2019	1	F	na	1F	na	chl	44	0		na		1	na	1	na		1	na	na	na	na	na		na	na		1		1		na		1	na	na	na	na	exon12 c.825delC (p.Phe275Leufs*46)
Rizvi 2019	1	F	1*	1M	African USA	3	5	0		0		1	na	1	1		1	na	na	na	na	na		1	na		1		na		na		1	1	na	na	na	exon 12 c.826G>A (p.Asp276Asn)
Tanoue 1990	1	F	0	1F	Middle East	na	36	1		na		na	na	na	na		na	na	na	na	na	na		na	na		na		na		na		na	na	na	na	na	exon 12 c.826G>A (p.Asp276Asn)
Tanoue 1990 Lombeck 1986	1	F	0	1M	Chinese	10m	4	0		0		na	na	na	na		na	na	na	na	na	na		na	na		0+		1		na		na	na	na	na	1	exon 12 c.826G>A (p.Asp276Asn)
Lupi 2006	1	F	na	1M	Danemark	18m	4	0		0		na	na	na	na		0	na	na	1	na	na		0	na		0m		na		na		na	na	na	na	1	exon 12/14 c.826G>A (p.Asp276Asn)/c.1342G>A (p.Gly448Arg)
Lupi 2006	1	F	na	1F	Danemark	11m	12	0		na		na	na	na	na		1	na	na	na	na	na		1	na		1		1		na		1	na	na	na	1	exon 12/14c.833G>A (p.Gly278Asp)/c.1342G>A (p.Gly448Arg)
Besio 2015	1	F	na	1M	Turkey	na	23	0		0		na	na	0	0		1	na	na	na	na	na		na	na		0		1		na		na	na	na	na	na	exon 12 c.876del (p.Ala294Profs*27) ϕ
Pandit 2012 Masood 2007	2	F	2	2F	India Kashmir	5/6	12/13	0		1		1	na	1	1		2	na	na	na	1	na		1	0		1		1		na		0	na	na	na	1	exon 12 c.911_913dup (p.Ala304dup)
Besio 2015	1	F	na	1F	Spain	na	2	0		0		na	na	1	0		1	na	na	na	na	na		na	na		1		0		na		na	na	na	na	na	exon 13 c.977G>A (p.Trp326Ter)
Besio 2015	1	F	na	1F	England	na	15	0		1		na	na	1	1		1	na	na	na	na	na		na	na		1		1		na		na	na	na	na	na	exon 13/14 c.977G>A (p.Trp326Ter)/c.1342G>A (p.Gly448Arg)
Falik-Zaccai 2009	1	F	1	1M	Israel Druze	na	na	0		1		1	1	1	na		na	na	na	na	na	na		1	na		1		0		na		na	na	na	na	1	exon13 c.1103T>G (p.Leu368Arg)
Falik-Zaccai 2009	1		1	1M	Israel Druze	na	na	0		1		1	1	1	na		na	na	na	na	na	na		1	na		1		0		na		na	na	na	na	1	exon13 c.1103T>G (p.Leu368Arg)
Besio 2015	1	F	na	1F	Italy	na	na	1		1		na	na	na	na		1	na	na	na	na	na		na	na		1		1		na		na	na	na	na	na	exon 13/14 c.1133_1135del (p.Asp378del), c.1301del (p.Phe434Serfs*24)
Caselli 2011	1	F	0	1F	na	17m	7	1		na		1	na	1	na		1	na	na	na	na	na		1	na		0s		1		na		na	na	na	na	1	exon 13/14 c.1133_1135del (p.Asp378del)/c.1301del (p.Phe434Serfs*24)
Tanoue 1990 Tanoue 1991 Endo 1990 Arata 1979	1	F	1	1F	na	19 m	13	0		0		1	0	1	na		1	1	na	1	1	na		0	0		1		1		na		0	0	na	na	1	intron 13 c.1153-536_1344+47del p.(Gly385_Gly448del)
Lupi 2006	1	F	0	1F	Turkey	chl	21	0		0		na	na	na	na		1	na	na	1	na	na		na	na		0		na		na		1	na	1	na	1	exon 14 c.1234G>A (p.Glu412Lys)
Lupi 2006	1		0	1F	Turkey	/	29	0		0		0	0	0	0		0	0	0	0	0	0		na	na		0		0		na		na	na	na	na	na	exon 14 c.1234G>A (p.Glu412Lys)
Rayment 2019	1	F	0	1M	South Asia	16m	16m	0		na		1	na	na	na		na	na	na	na	na	na		na	na		na		na		na		1	na	na	na	na	exon 14 c.1244T>A (p.Ile415Asn)
Ledoux 1994 Gray 1983	1	F	na	1F	na	17	40	0		na		1	na	na	na		1	na	na	na	1	na		0	0		0		0		na		na	1	na	na(C1qN)	1	exon 14 c.1342G>A (p.Gly448Arg)
Ledoux 1994 Jackson 1995	1	F	0	1F	na	na	39m	0		1		1	na	na	1		na	na	1	na	na	na		1	na		1		1		na		0	0	1	0	1	exon 14 c.1342G>A (p.Gly448Arg)/ null allele
Lupi 2006	1	F	na	1M	Italy	4	6	0		na		na	na	na	na		1	na	na	na	na	na		1	na		1		na		1		na	na	na	na	1	exon 14 c.1342G>A (p.Gly448Arg)
Besio 2015	1	F	na	1M	Italy	na	na	1		1		1	na	1	1		1	na	na	na	na	na		na	na		1		1		na		na	na	na	na	na	exon 14 c.1342G>A (p.Gly448Arg)
Forlino 2002 Zanaboni 1994	1	F	na	1M	Italy	5	na	0		na		1	na	na	na		1	na	na	na	1	na		na	na		1		1		na		na	na	na	na	1§	exon 14 c.1342G>A (p.Gly448Arg)
Forlino 2002 Zanaboni 1994	1		na	1M	Italy	11	na	0		na		na	na	na	na		0	na	na	na	na	na		na	na		0		na		na		na	na	na	na	1§	exon 14 c.1342G>A (p.Gly448Arg)
Vestita 2016	1	F	na	1M	Italy	8	31	0		na		na	na	na	na		1	na	na	na	na	na		na	na		na		na		na		na	na	na	na	1	exon 14 c.1342G>A (p.Gly448Arg)
Besio 2015	1	F	0	1M	Poland	na	10	0		0		1	na	1	0		1	na	na	na	na	na		na	na		1		1		na		na	na	na	na	na	exon 14/15 c.1342G>A (p.Gly448Arg)/c.1354G>A (p.Glu452Lys)
Besio 2015	1		0	1M	Poland	na	20	0		0		1	na	1	0		1	na	na	na	na	na		na	na		0		1		na		na	na	na	na	na	exon 14/15 c.1342G>A (p.Gly448Arg)/c.1354G>A (p.Glu452Lys)
Ledoux 1994	1	F	na	na	na	0-2	na	0		na		na	na	na	na		na	na	na	na	na	na		na	na		1		na		na		na	na	na	na	na	exon 14 c.1359_1361del (p.Glu453del)/null allele
Hintze 2016	1	F	1	1M	Mexican	na	6	0		0		1	1	1	0		0	na	na	na	na	na		1	na		1		0		na		na	na	na	na	1	arr [hg18] 19q13.11 (38,569,683-38,704,639)
this paper	1	F	1	1M	Greece	6m	4	0		1		0	0	0	0		0	0	0	0	0	0		1	1		na		1		na		1	0	1	na	1	intron 14 c.1344+2T>A
	75	57F	41/52	37F/34M				8		21/40		54/58	23/33	37/48	15/28		41/67	4/10	10/15	18/31	10/14	3/9		31/43	8/15		48/68		37/49		6/21		19/25	10/18	9/14	4/10	43/43
										53		93	70	77	54		61	40	67	58	71	33		72	53		71		76		29		76	56	64	40	100
NP :number of patients, NF:number of families,CS: consanguinity,Gender (M/F:Male/Female),EX:examination,FTT:failure to thrive,FD: facial dysmorphy, EP:eyes proptosis, EH: Eyes hyperteleorism, M/PE +/- crust :maculo/papular erythema +/− secondary crusts,E/P rash: erythematous/purpuric rash, E/A/C dermatitis :eczema/atopic/ crusting dermatitis, photoS:photosensivity,DD: Developmental delay,RI:Recur…
1# situs invertus totalis,0+: normalized psychomotor retardation, 0s: speech delay,0m: motor delay but normal intellectual development,1mp: maculopapular rash, 1*:consanguinity suggested by genetic test not confirmed by the family, chl:childhood,y:years,m:months,d:days, PND:prenatal diagnosis, §:present in skin fibroblasts,Ψ reported as c.874delT in Kikuchi et al.,2000; ϕ reported as c.874delT in…

## Sheet: Supplementary data 2
PEPD gene mutation NM_000285.4		HGMD Professional 2020.1	mutation type	exon/ intron	domain	ACMG class	Imidodi-peptiduria	Reference
c.202-2A>T		HGMD	splicing	intron 2	N-terminal		na	Besio 2015
c.329+4del		HGMD	splicing (del)	intron 3			na	Besio 2015
c.394-1G>C		HGMD	splicing	intron 4			na	Ledoux 1994 Boright 1989
c.504-2A>G		HGMD	splicing	intron 6		pathogenic	yes	Ledoux 1994 Boright 1989 Bissonette 1993
c.549-1G>A		HGMD	splicing	intron 7		pathogenic	yes§	Forlino 2002
c.550C>T	p.(Arg184Ter)	HGMD	nonsense	exon 8		pathogenic	yes	Kikuchi 2000 Ogata 1981
c.551G>A	p.(Arg184Gln)	HGMD	missense	exon 8			na	Ledoux 1996
c.580del	p.(Val194Phefs*16)	HGMD	indel (del)	exon 8	Ct catalytic		na	Kiralti Nalbant 2019
c.605C>T	p.(Ser202Phe)	HGMD	missense	exon 8		pathogenic	yes	Hershkovitz 2006 Falik-Zaccai 2009 Butbul Aviel 2012
c.611_623dup	p.(Val209Glyfs*4)	HGMD	indel (ins)	exon 8		pathogenic	yes	Lupi 2006 Pedersen 1983 Besio 2015
c.629T>G	p.(Met210Arg)	HGMD	missense	exon 9			na	Kuloglu 2015
c.634G>C	p.(Ala212Pro)	HGMD	missense	exon 9		pathogenic	yes	Falik-Zaccai 2009 Butbul Aviel 2012
c.692_694del	p.(Tyr231del)	HGMD	indel (del)	exon 10		pathogenic	yes	Lupi 2004 Lopes 2002 Pereira 1997 Cottin 2020
c.764A>C	p.(His255Pro)	HGMD	missense	exon 11			na	Kahrizi 2019
c.768C>G	p.(Tyr256Ter)	HGMD	nonsense	exon 11			na	Klar 2009
c.793C>T	p.(Arg265Ter)	HGMD	nonsense	exon 11		pathogenic	yes	Wang 2006
c.818+1G>C		HGMD	splicing	intron 11		pathogenic	yes§	Forlino 2002
c.819-1G>A			splicing	intron 11		pathogenic	yes	Suri 2016
c.825delC	p.(Phe275Leufs*46)	HGMD	indel (del)	exon 12			na	Karthikeyan 2019
c.826G>A	p.(Asp276Asn)	HGMD	missense	exon 12		pathogenic	yes	Tanoue 1990 Lombeck 1986 Lupi 2006 Rizvi 2019
c.833G>A	p.(Gly278Asp)	HGMD	missense	exon 12			na	Lupi 2006 Ledoux 1996
c.876delT	p.(Ala294Profs*27)	HGMD	indel (del)	exon 12			na	Besio 2015
c.911_913dup	p.(Ala304dup)	HGMD	indel (ins)	exon 12		pathogenic	yes	Pandit 2012; Masood 2007
c.977G>A	p.(Trp326Ter)	HGMD	nonsense	exon 13			na	Besio 2015
c.1103T>G	p.(Leu368Arg)	HGMD	missense	exon 13		pathogenic	yes	Falik-Zaccai 2009
c.1133_1135del	p.(Asp378del)	HGMD	indel (del)	exon 13		pathogenic	yes	Caselli 2011
c.1153-536_1344+47del	p.(Gly385_Gly448del)	HGMD	splicing (del)	intron 13		pathogenic	yes	Tanoue 1990 Tanoue 1991 Endo 1990 Arata 1979
c.1234G>A	p.(Glu412Lys)	HGMD	missense	exon 14		pathogenic	yes	Lupi 2006
c.1244T>A	p.(Ile415Asn	HGMD	missense	exon 14			na	Rayment 2019
c.1301del	p.(Phe434Serfs*24)	HGMD	indel (del)	exon 14			na	Caselli 2011
c.1342G>A	p.(Gly448Arg)	HGMD	missense	exon 14		pathogenic	yes	Ledoux 1994 1996 Gray 1983 Jackson 1995 Lupi 2006 Besio 2015 Forlino 2002 Zanaboni 1994 Vestita 2016
c.1344+2T>A		new	splicing	intron 14		pathogenic	yes	this study
c.1354G>A	p.(Glu452Lys)	HGMD	missense	exon 15			na	Besio 2015
c.1359_1361del	p.(Glu453del)	HGMD	indel (del)	exon 15			na	Ledoux 1994
arr [hg18] 19q13.11 (38,569,683-38,704,639)			large del (CNV)		Nt and Ct catalytic		yes	Hintze 2016
mutation nomenclature: Mutalyzer 2.0.32, proteic domains established with Wilk et al., 2018
§: imidodipeptides present in skin fibroblasts
